# Supplementary material for: The joint profiles of cardiorespiratory fitness and muscle strength on daily physical activity levels in patients with symptomatic peripheral artery disease: A cross-sectional study
Source: PLoS One. 2024 Mar 27;19(3):e0298289. doi: 10.1371/journal.pone.0298289 (PMC10971590; doi:10.1371/journal.pone.0298289)
Supplement: S1 Data — (XLSX) [file pone.0298289.s001.xlsx]

## Sheet: Planilha1
ID	Sex	Age	Current Job	With Partner	Weigth	Heigth	BMI	ABI	Current Smoker	Diabetes	Hypertension	Dyslipidemia	CAD	HF	Antiplatelet	Statins	Vasodilators	Betablockers	Calciumblockers	ACEi	ARA	Diuretics	Antidiabetic	Sit to Stand	Six Minute Walk Test	Predicted Percentage Six Minute Walk Test	Steps	Sedentary	low_light	Moderate	Vigorous	Groups
51	0	63	0	1	52	1.53	22.1	0.33	0	1	1	1	1	0	1	1	0	1	1	1	0	0	1	10	303	56.65	22497	4535.62	1946.62	2151.01	33.37	0
235	1	76	1	0	55	1.57	20.1	0.65	1	0	1	0	0	0	1	1	0	0	0	0	0	0	0	10.77	330	57.26	50061	2361.25	3234.86	4069.61	289.13	0
84	1	76	1	0	76	1.65	27.3	0.28	1	0	1	1	1	0	1	1	0	1	0	0	0	0	0	9	330	60.97	22683	5405.54	902.77	1181.54	132.92	0
65	1	53	0	0	68	1.55	22.7	0.5389	0	0	1	1	0	0	1	1	0	0	0	0	0	0	0	8.94	370	61.48	70234	3463.2	2312.6	2668.38	588.41	0
43	1	64	0	0	75	1.75	24.5	0.82	0	1	0	1	0	0	1	1	0	0	0	0	0	0	1	9.99	354	62.07	28788	4395.69	2172.07	2301.53	22.78	0
102	1	55	1	1	102	1.74	34.51	0.74	0	1	1	1	0	0	1	1	1	1	1	0	0	1	1	10.49	348	64.5	39568	5092.57	1388.61	1541.82	85.61	0
80	1	77	0	0	65	1.64	23.88	0.56	0	1	1	1	1	0	1	1	0	1	0	0	0	0	0	10	360	64.62	37073	4829.26	1549.73	1813.08	77.66	0
100	0	65	0	0	73	1.64	25.6	0.35	1	0	1	1	0	0	0	1	0	1	1	0	1	0	0	12.43	356	69.21	51035	2556.68	3633.13	4091.56	71.76	0
1	1	69	0	0	69	1.63	26	0.73	0	0	1	1	1	0	1	1	1	1	1	1	0	1	1	3	390	70.22	32441	4555.98	1889.52	2104.85	59.17	0
289	0	58	0	1	61	1.78	25.8	0.64	1	1	1	1	1	0										10.02	370	70.28	38537	4128.8	2348.15	2523.75	67.46	0
197	1	71	0	1	65	1.7	24.3	0.62	0	1	1	1	0	0	1	1	1	1	1	0	1	1	1	11.06	398	70.93	27535	3887.01	2325.77	2781.03	51.96	0
98	1	68	0	1	58	1.65	19.1	0.36	0	0	0	1	0	0	1	1	0	0	0	0	0	0	0	10	420	71.14	29826	2611.7	3877.22	4100.55	7.75	0
92	1	76	0	1	59	1.76	23	0.79	0	0	1	1	1	1	1	1	0	0	0	0	0	1	0	9.44	408	72.57	59373	4197.55	2032.37	2195.04	327.4	0
70	0	56	0	0	75	1.67	29.7	0.54	0	0	1	1	0	0	1	1	0	0	1	0	1	0	0	10.2	374	73.07	54483	2481.88	2842.42	3781.2	456.92	0
42	1	63	1	1	76	1.66	27.5	0.77	0	0	1	1	0	1	1	1	0	0	0	0	1	0	0	10.28	414	74.27	16754	4978.29	1486.29	1628.58	113.14	0
236	1	45	0	1	76.3	1.68	27	0.71	0	0	1	1	0	0	1	1	0	0	0	0	0	0	0	9.28	450	74.68	30627	2990.54	2937.41	3365.82	363.65	0
130	1	61	1	1	69	1.61	26.8	0.87	1	0	1	0	0	0	1	1	0	0	0	0	0	0	0	3.4	426	75.47	39210	4043.07	2159.2	2419.56	257.37	0
124	0	74	0	0	69	1.62	26.5	0.7	0	0	1		0	0	1	1	0	0	0	0	1	0	0	2.08	376	75.47	52797	3408.7	2754.01	3257.2	54.11	0
131	1	67	0	1	69	1.52	28.6	0.54	0	0	1	1	1	0	1	1	1	1	1	0	1	1	0	8.32	420	76.99	41866	3490.97	2678.68	3100.57	128.46	0
75	1	51	1	0	69	1.8	23.1	0.57	0	0	0	1	0	0	1	1	0	0	0	0	0	0	0	11	468	77.36	44434	3767.88	2142.09	2615.94	336.17	0
196	1	69	0	1	86	1.58	29.1	0.37	0	0	1	1	1	1	1	1	1	1	0	1	0	0	0	10.38	420	77.74	47528	4697.51	1584.92	1914.37	108.12	0
228	1	73	0	1	84	1.66	33.6	0.58	0	0	1	1	0	0	1	0	0	0	0	0	0	0	0	8.87	402	78.28	16392	4943.2	1527.27	1725.17	51.63	0
41	1	52	1	0	104	1.66	37.7	0.83	1	1	1	1	1	0	0	1	0	1	1	0	1	1	1	10.09	420	79.05	23020	4212.79	2320.91	2458.67	48.54	0
88	0	75	0	0	57	1.76	24.3	0.35	0	0	0	1	0	0	0	1	0	0	0	0	0	0	0	10.31	425	83.67	26316	4461.3	2055.11	2192.97	65.73	0
61	0	65	0	1	69	1.57	30.4	0.49	0	1	1	1	1	0	1	1	0	1	1	1	0	0	1	11.78	423	86.15	45534	4387.05	2063.58	2284.3	48.65	0
73	1	68	1	1	70	1.59	24.6	0.32	0	0	1	1	0	0	1	1	0	0	0	1	0	0	0	9.73	501	88.9	56005	3490.76	2890.56	3167.08	62.16	0
30	0	67	0	0	65	1.63	24.5	0.58	0	0	1	1	0	0	0	1	0	0	1	1	1	0	0	10.89	477	92.33	32880	4028	2250.74	2529.6	162.36	0
143	0	67	0	0	54	1.67	23	0.68	0	1	1	1	0		1	0	0	1	1	0	1	1	1	11.1	486	92.76	75023	3147.19	2844.43	3309.54	263.27	0
37	0	59	0	0	98	1.57	39.7	0.59	0	1	1	0	0	0	0	1	1	0	1	1	0	1	1	11.72	252	55.18	28071	4770.4	1733.67	1857.24	92.36	1
169	0	76	0	1	68	1.76	33.3	0.63	0	0	1	1	0	0	1	1	0	1	0	0	1	1	0	12.08	258	55.7	15352	3836.17	2396.69	2801.01	82.81	1
179	1	64	1	1	65	1.52	24.1	0.51	0	1	1	0	0	0										11.55	324	56.62	42069	3747.42	1620.13	2421.74	550.84	1
82	1	52	1	1	79	1.65	25.4	0.74	0	0	0	1	0	0	1	1	1	1	0	0	0	0	0	13.6	343	58.02	55838	4081.81	1940.43	2210.41	427.78	1
160	0	55	0	1	69	1.62	29.1	0.6	0	0	1	0	0	0	1	1	1	1	0	0	0	0	0	11.79	300	58.02	21555	4137.93	2430.74	2564.34	17.73	1
52	1	63	0	0	63	1.61	24.2	0.38	0	0	1	1	0	0	1	1	1	1	0	1	0	0	0	11.19	339	59.11	37031	3707.15	2606.5	2944.36	68.5	1
153	1	77	0	0	71	1.55	26.9	0.7	0	1	1	1	0	0										14.12	321	59.18	24002	4140.9	2393.25	2512.26	66.84	1
83	1	64	1	1	78	1.59	27.4	0.4	0	1	1	1	0	0	1	1	0	1	1	0	0	1	1	12.38	330	59.34	26679	4285.5	2018.94	2277.59	156.91	1
32	0	73	0	0	98	1.6	38.2	0.69	0	0	1	1	0	0	1	0	0	0	0	1	0	0	0	13.39	279	63.09	15315	4991.12	1559.42	1712.59	16.29	1
155	1	69	0	1	75	1.54	28.1	0.68	0	1	1	1	0	0										12.53	348	63.84	17169	4767.98	1614.87	1839	113.02	1
256	1	55	1	1	105	1.56	30.8	0.53	1		0	0	0	0									1	12.05	360	64.56	60202	3870.72	2097.81	2547.76	301.52	1
168	0	63	0	0	63	1.54	26.9	0.51	0	0	1	1	0	0	1	0	0	0	0	0	0	1	0	14.23	333	65.11	50337	3253.41	3090.63	3443.49	23.1	1
77	1	72	0	1	70	1.65	26	0.71	0	1	1	1	0	0	1	1	1	1	0	0	1	1	1	15	360	65.26	11852	5996.53	672.18	714.31	9.16	1
257	0	66	0	1	63	1.66	30.6	0.82	0	1	1	1	1	1									1	14	329	67.35	12750	5250	1392.17	1437.69	32.31	1
99	1	66	0	0	92	1.61	31.8	0.62	0	1	1	1	1	0										11.28	360	67.73	28422	4745.45	1655.11	1891.34	83.2	1
21	1	75	1	1	94	1.75	30.7	0.47	0	1	1	1	0	0	1	1	1	0	1	1	0	1	1	14.65	360	68.49	13450	4897.83	1472.33	1680.75	141.43	1
192	1	62	0	1	81	1.74	27.9	0.64	0	1	1	1	1	0	1	1	1	0	0	0	0	1	1	11.61	385	69.09	17019	5440.3	1043.93	1192.7	86.99	1
117	0	60	0	1	72	1.59	26.5	0.84	1	0	1	1	0	0	0	1	0	1	0	0	1	1	0	10.27	360	69.36	37906	3240.13	2959.82	3288.07	191.79	1
47	1	58	0	1	64	1.69	22.5	0.54	0	0	0	0	0	0	1	1	0	0	0	0	0	0	0	13.08	420	71.01	55367	4142.87	2069	2262.29	314.85	1
230	1	82	0	1	61	1.64	24.1	0.6	0	1	1	1	1	0	1	1	1	1	1	0	1	0	0	14.31	396	71.62	30607	4791.02	1668.3	1903.57	25.4	1
7	1	64	0	0	89.4	1.64	33.2	0.93	1	0	1	1	1	0	1	1	1	1	0	0	1	1	0	11.7	381	72.17	18861	4308.27	2003.5	2349.97	61.76	1
231	1	77	0	1	104	1.68	33.1	0.72	0	0	1	1	0	0	1	1	1	0	0	1	0	1	1	15.46	371	72.43	15325	5599.04	988.57	1079.23	41.73	1
144	0	75	0	0	87	1.56	36.1	0.58	0	0	1	1	0	0										15.13	327	72.59	32983	3478.1	2921.55	3175.47	66.43	1
226	0	71	0	1	56	1.51	25.8	0.6627	1	0	1	1	1	0	1	1	0	0	1	0	0	1	0	12.33	370	73.28	21915	5506.48	1142.74	1207.37	6.15	1
106	1	72	0	1	84	1.72	29.4	0.84	0	1	1	0	0	0	1	1	1	1	1	0	0	1	1	15.9	395	73.82	25344	4405.68	1942.11	2190.86	123.45	1
210	0	68	0	1	54	1.5	25.1	0.86	0	0	1	1	0	1	1	1	1	1	0	0	1	0	0	14.48	386	75.35	18607	3735.96	2429.3	2915.68	68.36	1
277	1	64	1	0	87	1.54	27.6	0.48	0	0	1	1	1										0	12.23	428	77.09	44221	3925.4	2384.22	2649.7	144.9	1
76	1	76	0	0	82	1.69	27.8	0.52	1	0	1	1	0	0	1	1	0	0	0	1	0	0	0	15	420	77.94	28202	4280.21	2059.01	2366.45	73.33	1
285	1	51	0	0	100	1.64	34.4	0.82	0	0	1	0	0	0									0	12.02	432	78.56	26486	4447.64	2020.8	2223.3	49.06	1
29	1	70	1	0	61	1.6	23.8	0.2	0	1	1	1	0	1	1	1	0	1	0	1	0	0	1	10.5	457	80.92	51683	3577.07	2651.49	2925.34	217.6	1
208	1	84	0	1	72	1.54	26.4	0.58	0	0	1	1	0	0	1	1	0	0	0	0	0	0	0	9.4	465	85.96	61673	3742.8	2166.38	2741.63	235.57	1
9	1	71	0	1	75.8	1.77	24.2	0.71	0	0	1	1	0	0	1	1	0	0	0	0	0	0	0	13.7	492	87.61	23902	5001.72	1395.04	1583.6	134.68	1
109	1	75	0	1	75.2	1.62	28.5	0.45	1	1	1	1	0	0	1	1	1	0	0	0	0	0	0	13	396	58.65	43864	3144.67	3078	3432.14	143.19	1
44	1	69	0	1	80	1.73	26.8	0.74	0	1	1	1	0	0	1	1	0	0	1	1	0	1	1	13.31	312	56.58	29375	3676.16	2269.07	2930.46	113.38	1
19	0	59	0	1	78	1.62	29.7	0.56	0	1	1	1	1	0	1	1	0	1	0	1	0	0	1	16.13	288	56.98	39638	4092.21	2247.17	2566.5	61.29	1
180	1	61	0	0	91	1.48	35.2	0.86	0	1	1	1	1	1	1	1	1	0	1	0	0	0	1	13.88	300	57.3	13427	4852.38	1571.83	1828.51	39.11	1
18	0	71	0	0	82	1.56	33.7	0.32	0	1	1	1	0	0	1	1	1	0	0	1	0	0	1	22.5	270	57.88	7362	6006.62	681.91	711.05	2.33	1
247	1	77	0	0	72	1.68	26	0.47	0	1	1	1	1	1	0	1	0	0	1	0	1	0	1	18.13	320	58.52	20092	4588.57	1916.71	2106.94	24.5	1
13	0	60	0	1	64	1.5	28.4	0.28	0	0	1	1	1	0	1	1	0	1	0	1	1	0	0	14.9	300	58.85	25071	3780.22	2539.06	2858.22	81.56	1
57	1	62	1	2	51	1.71	17.4	0.56	1	0	0	0	0	0	1	0	1	0	0	0	0	0	0	12.8	365	59.99	17057	5445.82	1157.44	1238.93	35.24	1
128	1	70	0		51	1.47	19.5	0.52	1	1	1	1	0	0	1	1	0	0	1	0	1	1	0	15.6	354	60.44	43489	3980.25	2164.07	2592.43	147.32	1
104	1	62	0	1	78	1.69	22.5	0.33	0	0	1	1	1	1	1	1	1	1	1	1	0	1	0	14.95	354	60.66	54602	4837.11	1332.37	1577.32	305.57	1
170	1	81	0	1	91	1.74	29.8	0.67	0	0	1	1	1	0	1	1	0	0	1	1	0	1	1	15.53	324	61.64	39826	4072.49	2143.65	2566.53	80.98	1
216	0	78	0	1	48	1.47	21	0.46	0	1	1	1			1	1	0	0	0	0	1	0	1	18.65	330	63.28	14833	5819.69	881.64	898.87	1.44	1
112	1	71	0	0	78	1.6	26.7	0.73	1	0	1	0	0	0	1	0	0	0	0	1	0	0	0	19.03	348	63.34	13269	4864.34	1304.93	1625.06	230.6	1
261	1	76	0	1	102	1.63	33.5	0.34	0	0	1	1	0	1									0	17	326	63.78	5580	5775.31	866.57	924.7	19.98	1
10	0	65	0	0	42.2	1.49	19	0.54	0	0	0	1	0	0	0	1	0	0	0	0	0	0	0	16.7	354	64.77	33370	2931.47	3090.35	3638.6	149.93	1
164	1	58	0	1	90	1.63	29	0.87	0	1	1	1	0	0	1	1	0	0	1	0	1	1	1	14.03	366	65.38	32593	3711.78	2470.02	2868.19	140.04	1
207	0	70	0	0	68	1.66	26.9	0.68	1	0	1	1	0	0	1	1	0	0	1	0	0	0	0	15.03	330	65.89	42847	2340.38	4056.4	4341.97	37.64	1
252	1	77	0	1	81	1.58	29.5	0.62	0	1	1	0	0	0	0	0	0	0	0	0	1	1	0	18.84	355	67.01	12270	5638.14	1049.42	1074.84	7.01	1
202	0	67	0	0	99	1.42	41.8	0.67	0	1	1	1	0	1	1	0	1	0	0	0	1	1	1	18.33	292	67.53	25268	4734.55	1825.5	1973.07	12.38	1
66	1	64		1	61	1.59	22	0.68	0	1	1	1	0	0	1	1	0	0	0	1	1	1	1	16.6	411	70.56	32204	4590.45	1745.43	2044.07	85.48	1
85	1	67			89	1.51	28.7	0.75							1	1	0	0	0	0	1	0	0	13.24	385	70.58	34617	4527.65	1741.15	2008.07	184.28	1
157	1	57	1	1	87	1.47	29.3	0.68	0	1	1	1	0	0	1	1	0	1	0	0	0	1	1	13.98	423	75.47	43269	4089.69	2266.55	2464.58	165.74	1
78	1	57	1	1	66	1.73	24.2	0.75	1	1	1	1	1	0	1	1	1	1	0	0	1	0	1	14.1	467	79.79	58153	3054.33	2663.69	3303.35	362.32	1
17	1	60	1	0	107	1.76	34.4	0.5797	0	1	1	1	1	0	1	1	0	1	1	0	1	1	1	13.9	432	81.6	24337	4667.75	1680	1861.24	191	1
20	0	83	0	0	62	1.63	23.3	0.88	0	0	1	0	0	0										33.3	423	83.34	48386	4342.15	1954.27	2146.99	230.86	1
203	0	55	0	1	96	1.72	42.9	0.74	0	0	0	1	0	0	1	1	0	0	0	0	0	0	0	15.72	399	88.7	58717	2142.25	3056.1	4252.52	325.23	1
72	1	62	0	1	89	1.66	27.6	0.7	0	0	1	0	1	0	1	0	0	1	0	0	0	1	0	13.2	600	107.39	34551	4586.84	1570.58	1845.79	287.37	1
240	1	72	0	1	66	1.66	25.6	0.2	0	0	1	1	1	1	0	1	1	0	0	0	0	1	0	38.28	307	55.46	11815	5177.08	1417.5	1525.42	17.5	1
71	1	77	0	1	74	1.6	27.4	0.58	0	1	1	1	0	0	0	1	0	0	0	1	0	0	0	27.85	300	55.56	27211	5248.28	1203.74	1328	143.71	1
204	0	81			60	1.64	28	0.73							1	1	0	0	0	0	0	0	1	36.27	270	55.61	13458	5250.07	1403.83	1457.61	12.32	1
225	1	82	0	0	54	1.63	22.1	0.6272	0	0	1	1	1	0	1	1	0	1	1	0	1	1	0	22.43	313	55.63	17729	5420.32	1202.45	1286.81	12.87	1
181	0	55	0	1	75	1.55	31.5	0.56	0	1	1	1	0	0	1	1	0	0	0	1	0	1	1	26.21	285	56.39	21602	4494.27	1894.58	2077.05	148.68	1
127	1	55	0	1	101	1.8	36.2	0.36	0	1	1	1	0	0										16.77	302	56.84	15620	5190.03	1220.44	1470.59	59.38	1
156	1	71	0	0	83	1.59	31.6	0.5	0	1	1	0	0	1	1	1	0	1	1	1	0	1	1	23.16	300	57.08	15388	4890.7	1436.41	1753.87	75.43	1
220	0	51	0	1	65	1.59	26.5	0.52		1	1	1	1		1	1	0	1	0	0	1	1	1	21.55	315	58.38	16670	5296.31	1285.85	1407.9	15.79	1
194	0	73	0	0	66	1.68	32.8	0.53	0	1	1	1	0	0	1	1	0	1	1	0	1	0	1	26.58	285	60.83	12857	4302.92	2346.25	2386.98	30.1	1
165	1	68	0	1	82	1.62	27.2	0.69	0	1	1	1	0	0	1	1	1	1	0	1	0	0	1	16.72	336	60.99	29257	4163.95	2114.75	2492.7	63.36	1
120	1	62	1	1	79	1.69	30.1	0.69	0	1	1	1	1	1	1	0	1	1	1	0	0	1	1	37.32	336	61.48	18462	5098.39	1436.94	1576.35	45.25	1
293	0	63	0	0	81	1.7	32.1	0.48	0	1	1	1	1	0										25.95	300	61.71	22289	4327.62	2236.11	2370.48	21.91	1
201	1	68	0	1	88	1.52	31.9	0.46	1	1	1	1	1	1	1	1	0	0	0	0	1	0	1	16.8	327	61.93	9410	5571.26	1056.67	1123.9	24.85	1
33	0	73	0	0	88	1.64	32.6	0.39	0	1	1	1	0	0	1	1	0	0	1	0	1	0	1	24.25	303	64.53	11504	5474.93	1077.38	1211.53	33.54	1
199	0	66	0	0	65	1.7	29.1	0.61	0	1	1	1			1	1	0	0	0	0	0	0	0	20.43	330	66.56	23195	4688.86	1792.8	1935.2	95.94	1
283	1	66	1	1	67	1.61	23.8	0.4	0	1	1	1	1	0									1	22.76	380	66.61	21911	4987.05	1641.42	1729.17	3.78	1
35	1	60	0	0	94	1.66	34.2	0.65	0	0	1	1	1	0	1	1	0	1	0	0	0	0	0	26.13	357	67.31	63540	3969.36	2114.47	2533.71	216.93	1
206	0	79	0	0	62	1.5	28.8	0.75	0	1	1	1	1	0	1	1	0	1	1	0	1	1	1	38.9	328	67.93	8116	5133.11	1523.68	1566.57	20.32	1
94	1	83	0	1	75	1.57	28.9	0.31	0	1	1	1	0	0	1	1	0	0	0	0	0	0	1	17.41	360	68.04	43175	5136.45	1017.91	1459.74	123.82	1
229	1	67	0	1	68	1.47	24.6	0.4	0	0	1	0	0	0	1	1	0	1	1	0	0	1	1	17.46	390	69.02	38247	5089.73	1171.97	1318.47	311.81	1
59	1	67	0	1	75	1.67	27	0.87	0	1	1	1	1	0	1	1	0	1	0	0	0	1	1	17.8	384	69.4	25006	4891.12	1619.8	1825.36	3.52	1
49	1	53	0	1	61	1.72	20.6	0.6	0	0	0	0	0	0	1	1	1	0	0	0	0	0	0	18.61	444	72.54	28105	5427.82	1052.46	1122.09	170.08	1
292	1	72	0	0	84	1.68	28.8	0.32	0	0	1	1	1	0										35.07	439	81.6	36748	3702.12	2587.49	2889.02	128.86	1
177	0	78	0	1	47	1.63	22.7	0.57	0	1	1	1	0	1	1	1	0	1	1	0	1	0	1	5.01	115	22.41	35634	4484.83	2045.56	2211.75	23.42	1
101	0	62	0	1	95	1.68	39.04	0.79	0	1	1	1	1	0	1	1	1	0	0	0	0	1	0	5	111	24.44	15117	5340.92	1227.76	1350.42	28.66	1
3	1	68	0	0	69.6	1.75	22.7	0.53	0	0	1	1	0	0	0	1	0	0	0	1	0	0	0	9.6	204	35.61	55784	4155.41	1937.52	2254.18	310.4	1
135	0	60	0	0	72	1.62	29.6	0.55	1	1	1	1			1	1	0	1	1	0	1	1	1	6.4	180	35.72	22664	4716.08	1938.65	1994.2	9.72	1
110	1	78	0	1	81	1.65	32	0.51	0	1	1	1	0	0	1	1	0	0	0	0	1	0	0	9.54	240	46.44	12153	5485.29	1095.08	1217.12	17.59	1
11	1	81	0	0	52.8	1.55	22	0.55	1	1	1	1			1	1	0	1	0	0	0	0	1	5	300	53.23	4977	5927.94	758.71	782.33	9.73	1
8	1	59	1	0	83	1.78	26.2	0.4337	0	0	1	1	1	0	1	1	1	1	0	1	0	0	0	13.7	228	39.91	24626	4063.05	2410.63	2640.27	16.68	2
125	0	59	0	1	69	1.5	29.8	0.34	0	0	1	1	1	0	1	1	0	0	1	0	1	1	0	12.4	210	41.59	24992	3754.13	2619.59	2908.15	57.71	2
45	0	67	0	0	72	1.55	29.9	0.76	1	1	0	1	0	0	0	0	0	0	0	0	0	0	1	14.98	210	42.83	22995	2996.42	3289.04	3672.37	51.21	2
4	1	63	0	1	91.7	1.74	30.3	0.65	0	0	1	1	1	0	1	1	0	0	0	1	0	1	1	11.3	240	44.14	43355	3735.03	2524.28	2788.26	196.71	2
275	0	81	0	0	44	1.73	20.2	0.52	0	0	0	1	1	0									0	21.88	240	45.84	12817	4483.83	2163.98	2198.44	37.73	2
276	0	68	0	0	48	1.54	21	0.37	0	0	1	1	1	0									0	12.69	248	46.6	35601	3932.55	2506.14	2753.6	33.85	2
213	1	56	0	1	104	1.46	34.2	0.27	1	0	1	1	0	0	0	0	0	0	0	0	0	0	0	12.84	290	53.82	36063	3976.79	2160.57	2603.73	139.49	2
185	0	67	0	1	80	1.77	34.2	0.64	0	1	1	1	1	0	1	1	0	1	1	0	0	1	1	14.2	258	54.96	15729	4295.21	2122.82	2393.24	31.55	2
243	1	53	0	0	67	1.59	26.9	0.42	0	0	1	1	1	1	1	1	0	0	0	1	0	1	0	15.7	90	15.48	24614	4350.88	2161.8	2350.02	19.09	2
2	0	59	0	1	50.4	1.49	22.7	0.41	1	1	1	1	1	0	1	1	0	1	0	0	1	1	1	18.5	138	25.58	25091	4974.01	1574.42	1705.07	40.91	2
198	0	77	0	0	70	1.68	27.3	0.42	1	0	1	1			1	1	1	1	0	0	0	0	0	24.01	135	27.46	5203	5580.22	1066.64	1128.73	11.04	2
166	0	69	0		72	1.72	32.8	0.49	0	1	1	1	0	0										19.23	210	44.36	15170	5046.1	1630.95	1657.3	16.59	2
46	1	70	0	1	67	1.5	29.8	0.56	0	1	1	1	1	0										12.67	240	44.81	8890	5720.54	908.17	985.41	14.04	2
50	1	78	1	1	89	1.66	32.2	0.65	0	1	1	1	1	1	1	1	0	0	0	0	1	1	1	16.75	242	46.91	23216	5147.92	1442.8	1529.37	42.71	2
260	0	63	0	0	55	1.48	25.1	0.32	1	0	0	0	0	0									0	18.94	247	47.48	27534	4470.5	2072.39	2239.32	10.18	2
22	0	68	0	1	73	1.59	29	0.4	0	1	1	1	0	0	1	1	0	1	0	0	1	1	1	16.85	238	48.25	23958	4642.49	1954.07	2053.45	24.06	2
136	0	80	1	0	56	1.67	26.3	0.74	0	1	1	1	1		1	1	0	1	0	0	1	1	1	15.3	240	48.55	6351	5606.5	1068.96	1103.76	9.74	2
31	1	72	1	1	112	1.75	36.4	0.73	0	1	1	1	1	0	0	1	0	1	0	1	0	0	0	20	246	49.1	43745	4853.91	1461.86	1778.22	87.88	2
238	0	62	0	0	44	1.58	17.7	0.63	1	0	1	1	0	0	0	0	0	0	0	0	0	0	0	16.61	277	49.64	24397	5244.77	1375.68	1454.12	21.12	2
38	1	81	0	1	67	1.64	24.8	0.4	0	1	1	1	1	0	1	1	1	0	1	1	0	1	1	16.55	273	49.64	16981	5013.22	1636.92	1702.12	4.66	2
34	1	73	0		79	1.69	27.6	0.35	0	1	1	1	1	0	1	1	0	1	0	0	0	0	1	21.28	270	49.75	12020	5235.02	1351.24	1472.43	12.54	2
274	1	56	1	1	64	1.69	23.6	0.81	0	1	1	1	1	0									1	14.84	300	50.81	46093	4511.88	1607.25	1902.29	305.82	2
74	1	76	0	1	97	1.65	35.6	0.59	0	1	1	1	1	0	1	1	1	0	1	0	1	1	0	22.2	261	52.11	18454	4515.68	2098.46	2191.38	12.94	2
186	1	70	0	1	71	1.64	25.2	0.85	0	0	1	1	0	0	1	1	1	0	0	1	0	0	0	15.01	297	53.23	25053	4029.55	2449.31	2665.97	24.48	2
6	1	63	0	0	65	1.67	23.3	0.5	1	1	1	1	0	0	1	1	1	1	0	0	1	0	1	18.5	150	25.96	39917	4372.01	1993.27	2290.89	57.11	2
249	0	70	0		52	1.52	23.7	0.65	0	1	0		0	1	1	1	0	0	0	0	0	0	0	28.28	180	34.86	12768	5293.93	1385.63	1423.69	2.38	2
175	0	70	0	0	81	1.43	33.8	0.68	0	1	1	1	0	0	1	1	0	1	1	0	1	0	1	33.12	166	35.53	15634	4723.01	1769.82	1979.6	17.39	2
183	1	75	0	1	78	1.61	29.4	0.58	0	1	1	1	0	0										39.5	201	37.78	4787	5761.58	905.87	948.74	9.68	2
39	1	67	0	1	88	1.72	29.7	0.56	0	1	1	1	1	1	1	1	1	1	0	1	0	1	1	19.28	210	38.88	5325	5799.45	805.86	873.77	46.78	2
250	1	78	0	1	77	1.58	28.9	0.86	0				0	0	0	0	0	0	0	0	0	0	0	37.62	210	39.48	9504	5446.26	1203.48	1249.94	23.8	2
237	0	57	0	1	64	1.55	27.7	0.66	0	0	1	0	0	0	1	1	0	0	0	0	1	0	0	21.7	213	41.01	36405	2657.43	3421.69	3928.13	134.44	2
173	0	69	0	0	74	1.53	33.9	0.51	1	0	1	1	0	0	1	1	0	1	1	0	1	1	0	34.12	195	41.66	17678	4428.57	2182.59	2285.44	5.98	2
215	1	59	0	0	86	1.6	32.3	0.66	0	0	1	1			0	0	0	0	0	0	0	0	0	44.71	237	43.76	25652	5208	1230.56	1400.71	111.28	2
12	1	50	1	1	67.3	1.65	24.7	0.64	0	0	1	1	1	0	1	1	0	0	0	0	1	0	0	16.1	270	45.02	41322	3223.86	2793.72	3362.89	133.24	2
272	1	68	0	1	50	1.71	19.3	0.77	0	1	1	0	1	1									1	17.35	270	45.81	35363	3855.93	2341.32	2723.13	140.94	2
68	0	69	0	0	48	1.73	18.7	0.52	0	0	1	0	1	0	1	1	0	0	1	1	0	1	0	26.9	270	49.81	39979	2930.67	2890.59	3576.92	212.41	2
176	1	71	0	1	86	1.75	33.1	0.66	0	0	0	1	0	0	0	1	0	0	0	0	0	0	0	22.4	264	50.94	9280	4716.73	1683.27	1911.84	91.43	2
132	1	70	1	0	68	1.67	24.1	0.73	1	0	0	1	0	0	1	1	1	0	0	0	0	0	0	25	308	54.68	33792	4104.62	2058.17	2426.3	189.08	2
255	1	54	1	1	63	1.76	22.4	0.52	1	1	1	1	1	0									1	19.76	330	54.92	21537	5298.05	1207	1334.55	87.4	2
